# Supplementary material for: Knock-In Mice Expressing a 15-Lipoxygenating Alox5 Mutant Respond Differently to Experimental Inflammation Than Reported Alox5−/− Mice
Source: Metabolites. 2021 Oct 12;11(10):698. doi: 10.3390/metabo11100698 (PMC8538363; doi:10.3390/metabo11100698)
Supplement: Supplementary file 1 [file metabolites-11-00698-s001.zip]

Archive with 1 entries (1 files):
- metabolites-1336317-supplementary.pdf
